# Supplementary material for: Life cycle net energy assessment of sustainable H2 production and hydrogenation of chemicals in a coupled photoelectrochemical device
Source: Nat Commun. 2023 Feb 22;14:991. doi: 10.1038/s41467-023-36574-1 (PMC9947173; doi:10.1038/s41467-023-36574-1)
Supplement: Supplementary file 3 — Source Data [file 41467_2023_36574_MOESM3_ESM.xlsx]

## Sheet: Figure 2
Figure 2(a)					Figure 2(b)
							Primary Energy Demand (MJ/m2)
Components	Categories	Values			Components	Categories	Base case	Lower case	Higher case
Photocathode farbrication	Photoelectrodes fabrication and catalysts deposition	270			BiVO4 material	Material	0.646	0	0
Photocathode material	Photoelectrodes fabrication and catalysts deposition	2260			Homogenous catalyst	Material	4.47	4.46837	0
Catalyst deposition	Photoelectrodes fabrication and catalysts deposition	13			Intervening layer	Material	5	0	0
Catalyst material	Photoelectrodes fabrication and catalysts deposition	83.4			Other chemicals	Material	15	0	0
Photoanode fabrication	Photoelectrodes fabrication and catalysts deposition	47.2			Catalyst	Material	13.11	13.1081	190.99
Photoanode material	Photoelectrodes fabrication and catalysts deposition	0			Cover	Material	96.4	0	0
Catalyst deposition	Photoelectrodes fabrication and catalysts deposition	20.1			Membrane	Material	209	78	89
Catalyst material	Photoelectrodes fabrication and catalysts deposition	0.01693			Chamber	Material	473	189	180
Homogenous catalyst	Photoelectrodes fabrication and catalysts deposition	4.47			SHJ material	Material	2260	0	0
Membrane fabrication	Membrane and intervening layer fabrication	166			Cleaning	Fabrication	10	0	0
Membrane material	Membrane and intervening layer fabrication	139			Water pumping	Fabrication	31	3.7603	2.6226
Intervening layer fabrication	Membrane and intervening layer fabrication	0			Catalyst deposition	Fabrication	33.1	4.01503	2.80026
Intervening layer material	Membrane and intervening layer fabrication	5			BiVO4	Fabrication	52.9	5.1	8.7
Encapsulation processes	Device encapsulation	0			Membrane	Fabrication	166	47.4286	110.667
Chamber material (PVC)	Device encapsulation	473			Environmental control	Fabrication	200	0	0
Cover material (glass)	Device encapsulation	96.4			SHJ	Fabrication	270	32.751	22.842
Environmental control	Ancillary processes	200
Water pumping	Ancillary processes	31
Miscellaneous chemicals	Ancillary processes	15
Cleaning	Ancillary processes	10

## Sheet: Figure 3
	Figure 3(a)												Figure 3(b)
y-axis: STH efficiency	Colormap: H2-to-MSA conversion efficiency for energy breakeven											y-axis: STH efficiency	Colormap data: CED of MSA (MJ/kg of MSA)
0.1	0.6802	0.2018	0.1102	0.0713	0.0498	0.0362	0.0267	0.0198	0.0146	0.0104		0.1	44.5064	20.7922	15.0238	12.4224	10.9416	9.9857	9.3175	8.8242	8.4451	8.1446
0.0922222	0.5351	0.1551	0.0824	0.0515	0.0344	0.0236	0.0161	0.0106	0.0065	0.0031		0.0922222	47.7921	22.0779	15.823	13.0022	11.3966	10.36	9.6355	9.1006	8.6895	8.3636
0.0844444	0.4395	0.1244	0.0641	0.0385	0.0243	0.0153	0.0091	0.0046	0.0011	0		0.0844444	51.6831	23.6004	16.7695	13.6889	11.9353	10.8033	10.012	9.4279	8.9789	8.623
0.0766667	0.3718	0.1026	0.0511	0.0292	0.0171	0.0095	0.0042	0.0003	0	0		0.0766667	56.3635	25.4319	17.908	14.5149	12.5834	11.3365	10.465	9.8215	9.327	8.935
0.0688889	0.3213	0.0864	0.0414	0.0224	0.0118	0.0051	0.0005	0	0	0		0.0688889	62.1009	27.6769	19.3036	15.5273	13.3778	11.9901	11.0202	10.3041	9.7537	9.3175
0.0611111	0.2822	0.0739	0.034	0.017	0.0077	0.0017	0	0	0	0		0.0611111	69.2986	30.4934	21.0544	16.7975	14.3744	12.8101	11.7168	10.9095	10.2891	9.7974
0.0533333	0.2511	0.0638	0.028	0.0128	0.0044	0	0	0	0	0		0.0533333	78.5956	34.1314	23.3158	18.4382	15.6617	13.8692	12.6165	11.6915	10.9806	10.4172
0.0455556	0.2256	0.0557	0.0231	0.0093	0.0017	0	0	0	0	0		0.0455556	91.0673	39.0116	26.3494	20.639	17.3885	15.2901	13.8234	12.7406	11.9083	11.2486
0.0377778	0.2045	0.0489	0.0191	0.0064	0	0	0	0	0	0		0.0377778	108.674	45.9014	30.6322	23.7462	19.8264	17.2959	15.5273	14.2215	13.2179	12.4224
0.03	0.1867	0.0431	0.0157	0.004	0	0	0	0	0	0		0.03	135.411	56.3635	37.1358	28.4644	23.5284	20.3419	18.1147	16.4704	15.2066	14.2049
x-axis: Device longevity	1	3.11111	5.22222	7.33333	9.44444	11.5556	13.6667	15.7778	17.8889	20		x-axis: Device longevity	1	3.11111	5.22222	7.33333	9.44444	11.5556	13.6667	15.7778	17.8889	20

## Sheet: Figure 4
Figure 4
	H2 to MSA efficiency when energy breakeven
	SHJ_Nafion	SHJ_Polysulfone	Perovskite_Nafion	Perovskite_Polysulfone
STH 3%, 5 years	0.11616	0.1115	0.05174	0.04708
STH 3%, 10 years	0.04566	0.04333	0.0211	0.01831
STH 5%, 5 years	0.05976	0.05696	0.02111	0.01112
STH 5%, 10 years	0.01746	0.01606	0	0
STH 10%, 5 years	0.01746	0.01606	0	0

## Sheet: Figure S1
Figure S1
	Energy demand (MJ/kg MSA)
	Base	High	Low
Itaconic acid	8.33	2.499	2.499
Catalyst	31.1	130.765	26.5
Electricity	42.2	16.88	16.88
Total	84.176	150.144	19.379

## Sheet: Figure S2
Figure S2
	Normalized Net Energy Balance
	H2_to_MSA 0%	H2_to_MSA 20%	H2_to_MSA 40%	H2_to_MSA 60%
	MJ/m2/year	MJ/m2/year	MJ/m2/year	MJ/m2/year
3%, 5 years	-631.635	456.468	1544.57	2632.67
3%, 10 years	-248.276	839.827	1927.93	3016.03
3%, 30 years	7.29686	1095.4	2183.5	3271.61
5%, 5 years	-541.579	1271.93	3085.43	4898.93
5%, 10 years	-158.22	1655.28	3468.79	5282.29
5%, 30 years	97.3523	1910.86	3724.36	5537.87
10%, 5 years	-316.441	3310.57	6937.58	10564.6
10%, 10 years	66.9183	3693.93	7320.94	10947.9
10%, 30 years	322.491	3949.5	7576.51	11203.5

## Sheet: Figure S3
	Figure S3
	Subplot 1 (m = 20%)												Subplot 2 (m = 40%)
y-axis: STH efficiency	Colormap data: CED of MSA (MJ/kg of MSA)											y-axis: STH efficiency	Colormap data: CED of MSA (MJ/kg of MSA)
0.1	78.8852	31.4567	19.9201	14.7173	11.7557	9.8437	8.5075	7.5209	6.7626	6.1615		0.1	44.5064	20.7922	15.0238	12.4224	10.9416	9.9857	9.3175	8.8242	8.4451	8.1446
0.0922	85.4567	34.0282	21.5185	15.8769	12.6656	10.5924	9.1434	8.0736	7.2513	6.5996		0.0922	47.7921	22.0779	15.823	13.0022	11.3966	10.36	9.6355	9.1006	8.6895	8.3636
0.0844	93.2386	37.0733	23.4114	17.2502	13.7431	11.4789	9.8965	8.7282	7.8302	7.1184		0.0844	51.6831	23.6004	16.7695	13.6889	11.9353	10.8033	10.012	9.4279	8.9789	8.623
0.0767	102.6	40.7362	25.6884	18.9021	15.0392	12.5454	10.8024	9.5155	8.5264	7.7425		0.0767	56.3635	25.4319	17.908	14.5149	12.5834	11.3365	10.465	9.8215	9.327	8.935
0.0689	114.074	45.2263	28.4795	20.9271	16.628	13.8526	11.9128	10.4807	9.3799	8.5075		0.0689	62.1009	27.6769	19.3036	15.5273	13.3778	11.9901	11.0202	10.3041	9.7537	9.3175
0.0611	128.47	50.8593	31.9811	23.4674	18.6212	15.4926	13.3059	11.6915	10.4507	9.4672		0.0611	69.2986	30.4934	21.0544	16.7975	14.3744	12.8101	11.7168	10.9095	10.2891	9.7974
0.0533	147.064	58.1353	36.504	26.7488	21.1958	17.6109	15.1054	13.2555	11.8337	10.7068		0.0533	78.5956	34.1314	23.3158	18.4382	15.6617	13.8692	12.6165	11.6915	10.9806	10.4172
0.0456	172.007	67.8957	42.5713	31.1505	24.6495	20.4526	17.5193	15.3535	13.689	12.3697		0.0456	91.0673	39.0116	26.3494	20.639	17.3885	15.2901	13.8234	12.7406	11.9083	11.2486
0.0378	207.221	81.6752	51.1369	37.3648	29.5253	24.4643	20.9271	18.3155	16.3082	14.7173		0.0378	108.674	45.9014	30.6322	23.7462	19.8264	17.2959	15.5273	14.2215	13.2179	12.4224
0.03	260.695	102.6	64.144	46.8013	36.9293	30.5562	26.1019	22.8132	20.2856	18.2822		0.03	135.411	56.3635	37.1358	28.4644	23.5284	20.3419	18.1147	16.4704	15.2066	14.2049
x-axis: Device longevity	1	2.55556	4.11111	5.66667	7.22222	8.77778	10.3333	11.8889	13.4444	15		x-axis: Device longevity	1	2.55556	4.11111	5.66667	7.22222	8.77778	10.3333	11.8889	13.4444	15
	Subplot 3 (m = 60%)												Subplot 4 (m = 80%)
y-axis: STH efficiency	Colormap data: CED of MSA (MJ/kg of MSA)											y-axis: STH efficiency	Colormap data: CED of MSA (MJ/kg of MSA)
0.1	33.0468	17.2373	13.3917	11.6575	10.6703	10.033	9.5875	9.2587	9.0059	8.8056		0.1	27.317	15.4599	12.5757	11.275	10.5346	10.0566	9.7225	9.4759	9.2863	9.1361
0.0922	35.2373	18.0944	13.9246	12.044	10.9736	10.2825	9.7995	9.4429	9.1688	8.9516		0.0922	28.9598	16.1027	12.9753	11.5649	10.7621	10.2438	9.8815	9.6141	9.4085	9.2456
0.0844	37.8312	19.1095	14.5555	12.5018	11.3327	10.578	10.0505	9.6611	9.3618	9.1245		0.0844	30.9053	16.864	13.4485	11.9082	11.0314	10.4654	10.0698	9.7777	9.5532	9.3753
0.0767	40.9515	20.3305	15.3145	13.0524	11.7648	10.9335	10.3525	9.9236	9.5939	9.3325		0.0767	33.2456	17.7797	14.0178	12.3212	11.3555	10.732	10.2963	9.9746	9.7273	9.5313
0.0689	44.7764	21.8271	16.2449	13.7274	12.2944	11.3692	10.7227	10.2453	9.8784	9.5875		0.0689	36.1142	18.9023	14.7156	12.8274	11.7527	11.0588	10.5739	10.2158	9.9407	9.7225
0.0611	49.5749	23.7048	17.4121	14.5742	12.9588	11.9159	11.187	10.6489	10.2353	9.9074		0.0611	39.7131	20.3105	15.591	13.4625	12.251	11.4688	10.9222	10.5186	10.2083	9.9625
0.0533	55.773	26.1301	18.9197	15.668	13.817	12.622	11.7868	11.1702	10.6963	10.3206		0.0533	44.3616	22.1295	16.7217	14.2829	12.8946	11.9984	11.372	10.9096	10.5541	10.2724
0.0456	64.0874	29.3836	20.9422	17.1352	14.9682	13.5692	12.5915	11.8696	11.3147	10.8749		0.0456	50.5974	24.5696	18.2385	15.3833	13.758	12.7088	11.9755	11.4341	11.0179	10.6881
0.0378	75.8254	33.9768	23.7974	19.2066	16.5935	14.9065	13.7274	12.8569	12.1878	11.6575		0.0378	59.401	28.0145	20.3799	16.9369	14.977	13.7118	12.8274	12.1745	11.6727	11.275
0.03	93.6499	40.9515	28.133	22.3521	19.0615	16.9371	15.4523	14.3561	13.5136	12.8458		0.03	72.7693	33.2456	23.6317	19.296	16.828	15.2347	14.1212	13.299	12.6671	12.1662
x-axis: Device longevity	1	2.55556	4.11111	5.66667	7.22222	8.77778	10.3333	11.8889	13.4444	15		x-axis: Device longevity	1	2.55556	4.11111	5.66667	7.22222	8.77778	10.3333	11.8889	13.4444	15
